# Supplementary material for: Causal Associations Between Dietary Factors and Uterine Inflammatory Diseases: A Mendelian Randomization Study
Source: Food Sci Nutr. 2025 Oct 21;13(10):e71076. doi: 10.1002/fsn3.71076 (PMC12541133; doi:10.1002/fsn3.71076)
Supplement: Supplementary file 1 — Table S1: Causal Relationships Between Dietary Exposures and inflammatory disease of uterus (ICD‐10: N71). This Mendelian randomization study comprehensively evaluated the causal relationships between dietary factors and uterine inflammatory diseases. The analysis employed a robust methodological approach: (1) inverse‐variance weighted (IVW) regression served as the primary analytical method; (2) weighted median and MR‐Egger approaches provided supplementary causal estimates; (3) horizontal pleiotropy was assessed through MR‐Egger intercept tests (with statistical significance defined as p < 0.05); (4) heterogeneity was evaluated using Cochran's Q test; and (5) the MR‐PRESSO method identified and adjusted for potential outliers, with comparative results presented before and after outlier correction. [file FSN3-13-e71076-s001.xlsx]

## Sheet: Supplementary Table 1
Supplementary Table 1. Causal Relationships Between Dietary Exposures and inflammatory disease of uterus (ICD-10: N71). This Mendelian randomization study comprehensively evaluated the causal relationships between dietary factors and uterine inflammatory diseases. The analysis employed a robust methodological approach: (1) inverse-variance weighted (IVW) regression served as the primary analytica…
Serial Number	outcome	exposure	Number of SNPs	IVW method					Weighted median method				MR-Egger method				Cochran's Q test		horizontal pleiotropy			MR-PRESSO method
				OR	lci95	uci95	p-value	FDR-corrected p-value	OR	lci95	uci95	p-value	OR	lci95	uci95	p-value	Q	p-value	egger intercept	se	p-value	Raw Beta	Raw Sd	Raw p-value	Outlier corrected Beta	Outlier corrected Sd	Outlier corrected p-value
1	Inflammatory disease of uterus	Alcohol intake frequency	86	1.06847	0.837884	1.36252	0.593365	0.788903	0.94326	0.687944	1.29333	0.716805	1.25963	0.585881	2.70817	0.556094	134.046	0.000552	-0.00405	0.009108	0.657692	0.06623	0.124033	0.594759	0.075215	0.114821	0.514238
2	Inflammatory disease of uterus	Processed meat intake	21	0.742109	0.404192	1.36254	0.335991	0.580348	0.635183	0.26741	1.50876	0.303852	1.66322	0.084963	32.5592	0.741102	17.4626	0.62276	-0.0123	0.022645	0.593265	-0.29826	0.289672	0.315468	NA	NA	NA
3	Inflammatory disease of uterus	Poultry intake	7	2.75987	0.700612	10.8717	0.146686	0.398148	2.70679	0.484086	15.1351	0.256845	0.000282	3.73e-22	213000000000000	0.713197	2.74845	0.839691	0.099513	0.227347	0.679857	1.01518	0.473418	0.075692	NA	NA	NA
4	Inflammatory disease of uterus	Beef intake	12	2.486	0.919537	6.72101	0.072704	0.345344	1.94149	0.516136	7.3031	0.32633	19.4642	0.053446	7088.56	0.347125	6.14314	0.863645	-0.02562	0.036924	0.503574	0.910677	0.379205	0.035137	NA	NA	NA
5	Inflammatory disease of uterus	Non-oily fish intake	11	0.809153	0.265119	2.46956	0.709904	0.788903	0.758126	0.176979	3.2476	0.709104	3.51079	0.014132	872.179	0.665921	11.7584	0.301551	-0.01826	0.034238	0.606639	-0.21177	0.569291	0.717665	NA	NA	NA
6	Inflammatory disease of uterus	Oily fish intake	52	1.06717	0.715577	1.59152	0.749864	0.788903	1.13664	0.645702	2.00085	0.657101	1.06355	0.199973	5.65641	0.942686	35.9694	0.945023	5.06e-05	0.012301	0.996736	0.065013	0.171252	0.705795	NA	NA	NA
7	Inflammatory disease of uterus	Pork intake	10	2.36018	0.346037	16.0979	0.380675	0.602735	2.35419	0.391841	14.144	0.349328	140.284	0.000747	26345173	0.447936	20.7324	0.013893	-0.0411	0.061494	0.522751	0.85874	0.979566	0.403467	NA	NA	NA
8	Inflammatory disease of uterus	Lamb/mutton intake	26	1.11217	0.513946	2.40671	0.787215	0.788903	0.975716	0.345594	2.75474	0.962972	1.34008	0.049634	36.1806	0.86326	17.7722	0.851908	-0.00209	0.018336	0.910161	0.106312	0.332072	0.751517	NA	NA	NA
9	Inflammatory disease of uterus	Bread intake	25	1.12362	0.626877	2.01399	0.695443	0.788903	1.05325	0.475242	2.33424	0.898333	0.434641	0.027476	6.87548	0.55998	25.6565	0.370821	0.013811	0.020012	0.497012	0.116558	0.297736	0.698897	NA	NA	NA
10	Inflammatory disease of uterus	Cheese intake	53	0.810177	0.559989	1.17214	0.263953	0.541255	0.852703	0.506677	1.43504	0.548516	1.50803	0.308726	7.36622	0.613893	55.6977	0.337467	-0.01059	0.013414	0.433398	-0.2105	0.188437	0.269088	NA	NA	NA
11	Inflammatory disease of uterus	Cooked vegetable intake	15	0.64789	0.216751	1.9366	0.437205	0.638992	1.09549	0.262884	4.56512	0.900329	0.22778	7.14e-07	72675.1	0.822586	17.8969	0.211518	0.010857	0.066888	0.873547	-0.43403	0.558659	0.450133	NA	NA	NA
12	Inflammatory disease of uterus	Tea intake	33	0.728301	0.482155	1.10011	0.131911	0.398148	0.822865	0.469315	1.44276	0.496173	0.754053	0.311173	1.82727	0.536473	40.3557	0.147531	-0.00078	0.008966	0.930953	-0.31704	0.210433	0.14172	NA	NA	NA
13	Inflammatory disease of uterus	Fresh fruit intake	49	0.503804	0.243636	1.04179	0.06438	0.345344	0.346822	0.131671	0.913528	0.032111	0.401243	0.033382	4.82285	0.475206	63.9092	0.061899	0.002182	0.011617	0.851854	-0.68557	0.37067	0.070542	NA	NA	NA
14	Inflammatory disease of uterus	Cereal intake	34	0.446336	0.254508	0.782748	0.004883	0.046388	0.524883	0.248575	1.10833	0.090973	0.863759	0.080654	9.25036	0.904395	40.5661	0.171287	-0.00965	0.017169	0.577968	-0.80668	0.286602	0.008171	NA	NA	NA
15	Inflammatory disease of uterus	Salad / raw vegetable intake	12	0.331814	0.082851	1.3289	0.119155	0.398148	0.474682	0.085122	2.64707	0.395442	18.2022	0.037474	8841.3	0.379534	12.6236	0.318634	-0.04278	0.032908	0.222733	-1.10318	0.707925	0.147443	NA	NA	NA
16	Inflammatory disease of uterus	Coffee intake	35	0.9332	0.562563	1.54803	0.788903	0.788903	1.10581	0.585981	2.08678	0.756243	0.911502	0.329281	2.52318	0.85952	45.2611	0.09383	0.000448	0.008536	0.958483	-0.06914	0.258223	0.79052	NA	NA	NA
17	Inflammatory disease of uterus	Dried fruit intake	33	0.277207	0.15443	0.497594	1.72e-05	0.000327	0.236728	0.10659	0.525753	0.000401	0.161833	0.010722	2.44255	0.198116	30.375	0.54889	0.006601	0.016587	0.693359	-1.28299	0.290803	0.000109	NA	NA	NA
18	Inflammatory disease of uterus	Salt added to food	87	1.27779	0.891517	1.83143	0.181959	0.432153	1.45371	0.893075	2.36627	0.132308	1.9802	0.605628	6.4746	0.261523	114.212	0.022627	-0.00652	0.008574	0.448816	0.245134	0.183656	0.185482	0.178509	0.177066	0.316246
19	Inflammatory disease of uterus	Water intake	33	0.76494	0.468109	1.24999	0.284871	0.541255	0.697645	0.326271	1.49173	0.353118	0.919257	0.235088	3.59454	0.904463	31.0979	0.512041	-0.00295	0.010411	0.77894	-0.26796	0.247002	0.286097	NA	NA	NA
